# Supplementary material for: PET imaging and pharmacological therapy targeting carbonic anhydrase-IX high-expressing tumors using US2 platform based on bivalent ureidosulfonamide
Source: PLoS One. 2020 Dec 9;15(12):e0243327. doi: 10.1371/journal.pone.0243327 (PMC7725290; doi:10.1371/journal.pone.0243327)
Supplement: S1 Table — Values are expressed as the % injected dose per gram of tissue. Each value is the mean ± standard deviation of five animals at each interval. *Coinjection of acetazolamide (10 mg/kg). †Values are expressed as the % injected dose. (XLSX) [file pone.0243327.s002.xlsx]

## Sheet: Sheet1
	Time after injection (min)
organ	10	30	60	60 + Block*	120
blood	3.82 ± 0.95	2.37 ± 0.72	2.36 ± 0.66	2.06 ± 0.16	1.92 ± 0.84
spleen	2.61 ± 0.58	3.17 ± 0.41	2.53 ± 0.42	2.78 ± 0.34	2.39 ± 0.60
pancreas	2.51 ± 0.48	2.93 ± 1.04	1.83 ± 0.30	1.14 ± 0.15	1.41 ± 0.24
stomach†	2.92 ± 0.70	3.28 ± 0.26	2.57 ± 0.47	1.18 ± 0.21	1.76 ± 0.08
intestine	2.57 ± 0.35	2.86 ± 1.08	2.90 ± 0.37	1.46 ± 0.61	3.69 ± 0.40
kidney	19.90 ± 1.28	17.51 ± 1.82	14.77 ± 2.12	5.69 ± 0.51	13.25 ± 1.49
liver	2.26 ± 0.26	2.47 ± 1.04	2.17 ± 0.31	1.64 ± 0.24	2.16 ± 0.25
heart	3.44 ± 0.30	3.74 ± 0.72	2.81 ± 0.54	2.46 ± 0.23	2.75 ± 1.12
lung	11.41 ± 2.48	19.24 ± 2.27	14.77 ± 2.88	11.69 ± 2.35	10.03 ± 0.76
brain	0.21 ± 0.03	0.18 ± 0.02	0.16 ± 0.03	0.08 ± 0.03	0.16 ± 0.02
HT-29	3.16 ± 0.79	4.63 ± 0.90	3.81 ± 0.75	1.80 ± 0.19	2.98 ± 0.54
MDA-MB-231	1.64 ± 0.83	2.58 ± 0.61	1.91 ± 0.20	1.67 ± 0.51	1.85 ± 0.36
muscle	1.57 ± 0.35	1.90 ± 0.50	1.25 ± 0.23	1.16 ± 0.07	1.13 ± 0.19
HT-29/blood	0.89 ± 0.42	2.25 ± 1.30	1.68 ± 0.39	0.88 ± 0.04	1.72 ± 0.54
HT-29/muscle	2.13 ± 0.80	2.48 ± 0.42	3.06 ± 0.41	1.55 ± 0.12	2.66 ± 0.36
HT-29/MDA-MB-231	2.11 ± 0.56	1.83 ± 0.32	2.00 ± 0.34	1.16 ± 0.35	1.63 ± 0.20
